# Supplementary material for: First Detection of Jingmen Tick Virus in Hard Ticks Collected Across Multiple Regions of Italy
Source: Viruses. 2025 Dec 19;18(1):6. doi: 10.3390/v18010006 (PMC12846579; doi:10.3390/v18010006)
Supplement: Supplementary file 1 [file viruses-18-00006-s001.zip]

Archive with 1 entries (1 files):
- viruses-4043066-supplementary.pdf
